# Supplementary material for: Genetic Diversity and Phenotypic Variation of Indigenous Wild Cherry Species in Kazakhstan and Uzbekistan
Source: Plants (Basel). 2025 May 30;14(11):1676. doi: 10.3390/plants14111676 (PMC12157008; doi:10.3390/plants14111676)
Supplement: Supplementary file 1 [file plants-14-01676-s001.zip]

Archive with 6 entries (4 files):
- Supplementary material/Figure S1/
- Supplementary material/Figure S1/Figure S1.pdf
- Supplementary material/Figure S1/Python script_Fruit_area_measurement_from_images.ipynb
- Supplementary material/Figure S1/Python script_Leaf_area_measurement_from_images.ipynb
- Supplementary material/Figure S2/
- Supplementary material/Figure S2/Figure S2.pdf
