# Supplementary material for: Genetic Diversity and Phenotypic Variation of Indigenous Wild Cherry Species in Kazakhstan and Uzbekistan
Source: Plants (Basel). 2025 May 30;14(11):1676. doi: 10.3390/plants14111676 (PMC12157008; doi:10.3390/plants14111676)
Supplement: Supplementary file 1 [file plants-14-01676-s001.zip › Supplementary material/Figure S1/Python script_Fruit_area_measurement_from_images.ipynb]

# %% [markdown]
## Code for identification of the red quarter as size reference

# %% [code]
import cv2
import numpy as np
import os
import matplotlib.pyplot as plt
import pandas as pd  # Ensure pandas is imported


def detect_red_square(image):
    """
    Detect the red square in the image based on an extended red color range.
    :param image: Image (OpenCV format)
    :return: Coordinates of the red square (x_min, y_min, x_max, y_max)
    """
    # Convert the image to the HSV color space
    hsv_image = cv2.cvtColor(image, cv2.COLOR_BGR2HSV)
    
    # Extended range for red (bright and dark red)
    lower_red1 = np.array([0, 100, 100])
    upper_red1 = np.array([10, 255, 255])
    lower_red2 = np.array([170, 100, 100])
    upper_red2 = np.array([180, 255, 255])

    # Create a mask for the red color ranges
    mask1 = cv2.inRange(hsv_image, lower_red1, upper_red1)
    mask2 = cv2.inRange(hsv_image, lower_red2, upper_red2)
    mask = cv2.bitwise_or(mask1, mask2)
    
    # Find contours in the mask image
    contours, _ = cv2.findContours(mask, cv2.RETR_EXTERNAL, cv2.CHAIN_APPROX_SIMPLE)
    
    # Debug: Display the number of contours found
    print(f"Number of contours found: {len(contours)}")
    
    # Find the largest rectangle enclosing the red square
    if contours:
        # Select the largest contour based on the area
        largest_contour = max(contours, key=cv2.contourArea)
        x, y, w, h = cv2.boundingRect(largest_contour)
        return (x, y, x + w, y + h)
    
    return None

# Path to the folder with images
folder_path = "C:/images/cherry_fruit/"  # Replace with the actual path

# Save results
data_for_excel = []  # Data for the Excel file

# List of image files in the folder
image_files = [f for f in os.listdir(folder_path) if f.lower().endswith(('.jpg', '.jpeg'))]  # Only .jpg files

# Iterate through each image in the folder
for image_file in image_files:
    image_path = os.path.join(folder_path, image_file)
    
    # Load the image with OpenCV
    image = cv2.imread(image_path)

    # Check if the image was loaded successfully
    if image is None:
        print(f"Error: Image {image_file} could not be loaded.")
        continue  # Continue with the next image
    
    # Detect the red square
    square_coordinates = detect_red_square(image)

    if square_coordinates:
        x_min, y_min, x_max, y_max = square_coordinates
        print(f"Image: {image_file} - Red square found at: {square_coordinates}")

        # Calculate the pixel size of the square
        width = x_max - x_min
        height = y_max - y_min

        # Output the pixel size
        print(f"The pixel size of the red square: {width} pixels (width), {height} pixels (height)")

        # Add the coordinates and filename to the list for Excel
        data_for_excel.append({
            'Image Name': image_file,
            'x_min': x_min,
            'y_min': y_min,
            'x_max': x_max,
            'y_max': y_max,
            'width': width,
            'height': height
        })
        
        # Draw the bounding box around the square
        image_with_box = cv2.rectangle(image.copy(), (x_min, y_min), (x_max, y_max), (0, 255, 0), 2)
        
        # Display the image
        plt.figure(figsize=(10, 8))
        plt.imshow(cv2.cvtColor(image_with_box, cv2.COLOR_BGR2RGB))
        plt.title(f"Detected Square: {image_file}")
        plt.axis("off")
        plt.show()
    else:
        print(f"Image: {image_file} - No red square found.")

# Save results to an Excel file
df = pd.DataFrame(data_for_excel)
excel_path = "C:/images/cherry_fruit//reference_cherryfruit_results.xlsx"
df.to_excel(excel_path, index=False)
print(f"The results have been saved to the file {excel_path}.")


# %% [markdown]
## Estimation of fruit diameter and area

# %% [code]
import cv2
import numpy as np
import os
import matplotlib.pyplot as plt
import pandas as pd
import math

# Paths to the Excel files and images
reference_file = "C:/images/cherry_fruit//reference_cherryfruit_results.xlsx"
folder_path = "C:/images/cherry_fruit//cherry_fruit"  # Path to the images

# Read the Excel file
df = pd.read_excel(reference_file)

# Conversion factor: 1.2 cm x 1.2 cm reference square in the original
reference_square_cm = 1.2  # cm

# Define the minimum and maximum values for length and width in cm
min_length_cm = 0.5  # Minimum length in cm
min_breadth_cm = 0.5  # Minimum width in cm
max_length_cm = 10.0  # Maximum length in cm
max_breadth_cm = 10.0  # Maximum width in cm

# Function to calculate leaf size in cm
def calculate_size(coords, pixel_per_cm):
    x_min, y_min, x_max, y_max = coords
    width_pixel = x_max - x_min
    height_pixel = y_max - y_min
    
    # Convert pixels to cm
    width_cm = width_pixel / pixel_per_cm
    height_cm = height_pixel / pixel_per_cm

    # Calculate the diameter as the average of width and height
    diameter_cm = (width_cm + height_cm) / 2

    # Calculate the area of the circle
    radius_cm = diameter_cm / 2
    area_cm2 = math.pi * (radius_cm ** 2)

    return diameter_cm, area_cm2

# Function to find bounding boxes
def find_bounding_boxes(binary_mask):
    contours, _ = cv2.findContours(binary_mask, cv2.RETR_EXTERNAL, cv2.CHAIN_APPROX_SIMPLE)
    bounding_boxes = []
    for contour in contours:
        x_min, y_min, w, h = cv2.boundingRect(contour)
        bounding_boxes.append((x_min, y_min, x_min + w, y_min + h))
    return bounding_boxes

# Function to process each image
def process_image(image_path, threshold_value):
    # Read the image
    image = cv2.imread(image_path)

    # Check if the image was loaded successfully
    if image is None:
        print(f"Error: The image {image_path} could not be loaded.")
        return None, None, None

    # Convert the image to grayscale
    gray_image = cv2.cvtColor(image, cv2.COLOR_BGR2GRAY)
    
    # Apply thresholding to extract the leaves
    _, binary_mask = cv2.threshold(gray_image, threshold_value, 255, cv2.THRESH_BINARY_INV)

    return image, binary_mask, gray_image

# Collect results
results = []

# Test threshold value for the binary mask
threshold_value = 90  # Starting value, can be adjusted as needed

# Iterate over each image in the Excel file
for index, row in df.iterrows():
    image_name = row['Image Name']
    x_min = row['x_min']
    y_min = row['y_min']
    x_max = row['x_max']
    y_max = row['y_max']
    width_pixel = row['width']
    height_pixel = row['height']

    
    # Calculate conversion factor for pixels per cm based on the reference square
    pixel_per_cm = width_pixel / reference_square_cm  # Convert pixels to cm
    
    # Process the image
    image_path = os.path.join(folder_path, image_name)
    if not image_name.lower().endswith(('.jpg', '.png','.jpeg')):
        continue  # Skip non-image files

    print(f"Processing image: {image_name}")
    image, binary_mask, gray_image = process_image(image_path, threshold_value)
    if image is None:
        continue

    # Find bounding boxes in the binary mask
    bounding_boxes = find_bounding_boxes(binary_mask)

    # Filter bounding boxes by size and avoid duplicates
    filtered_bounding_boxes = []
    for coords in bounding_boxes:
        length_cm, width_cm = calculate_size(coords, pixel_per_cm)

        # Extract ROI (region of interest) from binary mask
        x_min, y_min, x_max, y_max = coords
        roi_mask = binary_mask[y_min:y_max, x_min:x_max]
        
        # Count the white pixels in the ROI
        white_pixel_count = cv2.countNonZero(roi_mask)
        
        # Berechne den Durchmesser
        diameter_cm = (length_cm + width_cm) / 2  # Der Durchmesser ist der Durchschnitt von Länge und Breite
        
        # Calculate area in cm² using the conversion factor
        area_cm2 = white_pixel_count / (pixel_per_cm ** 2)

        if min_length_cm <= length_cm <= max_length_cm and min_breadth_cm <= width_cm <= max_breadth_cm:
            # Check if this bounding box has already been processed
            if (coords, length_cm, width_cm) not in filtered_bounding_boxes:
                filtered_bounding_boxes.append((coords, length_cm, width_cm))
                results.append({
                    'ImageName': image_name,
                    'x_min': coords[0],
                    'y_min': coords[1],
                    'x_max': coords[2],
                    'y_max': coords[3],
                    'Length (cm)': length_cm,
                    'Width (cm)': width_cm,
                    'Area (cm²)': area_cm2  # Accurate area based on white pixel count
                })

    # Visualize the bounding boxes in the image
    if filtered_bounding_boxes:
        image_draw = image.copy()
        for bbox, _, _ in filtered_bounding_boxes:
            x_min, y_min, x_max, y_max = bbox
            cv2.rectangle(image_draw, (x_min, y_min), (x_max, y_max), (0, 0, 255), 2)  # Red rectangles
        
        # Display the modified image
        plt.figure(figsize=(10, 8))
        plt.imshow(cv2.cvtColor(image_draw, cv2.COLOR_BGR2RGB))
        plt.title(f"fruit in image: {image_name} (Threshold: {threshold_value})")
        plt.axis("on")
        plt.show()

        # Show the grayscale image and binary mask for analysis
        plt.figure(figsize=(10, 8))
        plt.subplot(1, 2, 1)
        plt.imshow(gray_image, cmap='gray')
        plt.title(f"Grayscale image: {image_name}")
        plt.axis("off")
        
        plt.subplot(1, 2, 2)
        plt.imshow(binary_mask, cmap='gray')
        plt.title(f"Binary mask (Threshold: {threshold_value})")
        plt.axis("off")
        plt.show()

# Save results to an Excel file
df_results = pd.DataFrame(results)
excel_path = "C:/images/cherry_fruit//fruit_dimensions_results.xlsx"
df_results.to_excel(excel_path, index=False)

print(f"The results were saved to the file {excel_path}.") 

# %% [markdown]
## mit ausgabe der plotbilder

# %% [code]
import cv2
import numpy as np
import os
import matplotlib.pyplot as plt
import pandas as pd
import math

# Paths to the Excel files and images
reference_file = "C:/images/cherry_fruit/reference_cherryfruit_results.xlsx"
folder_path = "C:/images/cherry_fruit/cherry_fruit"  # Path to the images

# Create directories for saving images
bounding_box_folder = "C:/images/cherry_fruit/bounding_box_images"
grayscale_folder = "C:/images/cherry_fruit/grayscale_images"

# Create the directories if they do not exist
os.makedirs(bounding_box_folder, exist_ok=True)
os.makedirs(grayscale_folder, exist_ok=True)

# Read the Excel file
df = pd.read_excel(reference_file)

# Conversion factor: 1.2 cm x 1.2 cm reference square in the original
reference_square_cm = 1.2  # cm

# Define the minimum and maximum values for length and width in cm
min_length_cm = 0.5  # Minimum length in cm
min_breadth_cm = 0.5  # Minimum width in cm
max_length_cm = 10.0  # Maximum length in cm
max_breadth_cm = 10.0  # Maximum width in cm

# Function to calculate leaf size in cm
def calculate_size(coords, pixel_per_cm):
    x_min, y_min, x_max, y_max = coords
    width_pixel = x_max - x_min
    height_pixel = y_max - y_min
    
    # Convert pixels to cm
    width_cm = width_pixel / pixel_per_cm
    height_cm = height_pixel / pixel_per_cm

    # Calculate the diameter as the average of width and height
    diameter_cm = (width_cm + height_cm) / 2

    # Calculate the area of the circle
    radius_cm = diameter_cm / 2
    area_cm2 = math.pi * (radius_cm ** 2)

    return diameter_cm, area_cm2

# Function to find bounding boxes
def find_bounding_boxes(binary_mask):
    contours, _ = cv2.findContours(binary_mask, cv2.RETR_EXTERNAL, cv2.CHAIN_APPROX_SIMPLE)
    bounding_boxes = []
    for contour in contours:
        x_min, y_min, w, h = cv2.boundingRect(contour)
        bounding_boxes.append((x_min, y_min, x_min + w, y_min + h))
    return bounding_boxes

# Function to process each image
def process_image(image_path, threshold_value):
    # Read the image
    image = cv2.imread(image_path)

    # Check if the image was loaded successfully
    if image is None:
        print(f"Error: The image {image_path} could not be loaded.")
        return None, None, None

    # Convert the image to grayscale
    gray_image = cv2.cvtColor(image, cv2.COLOR_BGR2GRAY)
    
    # Apply thresholding to extract the leaves
    _, binary_mask = cv2.threshold(gray_image, threshold_value, 255, cv2.THRESH_BINARY_INV)

    return image, binary_mask, gray_image

# Collect results
results = []

# Test threshold value for the binary mask
threshold_value = 90  # Starting value, can be adjusted as needed

# Iterate over each image in the Excel file
for index, row in df.iterrows():
    image_name = row['Image Name']
    x_min = row['x_min']
    y_min = row['y_min']
    x_max = row['x_max']
    y_max = row['y_max']
    width_pixel = row['width']
    height_pixel = row['height']

    
    # Calculate conversion factor for pixels per cm based on the reference square
    pixel_per_cm = width_pixel / reference_square_cm  # Convert pixels to cm
    
    # Process the image
    image_path = os.path.join(folder_path, image_name)
    if not image_name.lower().endswith(('.jpg', '.png','.jpeg')):
        continue  # Skip non-image files

    print(f"Processing image: {image_name}")
    image, binary_mask, gray_image = process_image(image_path, threshold_value)
    if image is None:
        continue

    # Find bounding boxes in the binary mask
    bounding_boxes = find_bounding_boxes(binary_mask)

    # Filter bounding boxes by size and avoid duplicates
    filtered_bounding_boxes = []
    for coords in bounding_boxes:
        length_cm, width_cm = calculate_size(coords, pixel_per_cm)
    
       # Berechne den Durchmesser und die Fläche
        diameter_cm = (length_cm + width_cm) / 2  # Der Durchmesser ist der Durchschnitt von Länge und Breite
        area_cm2 = math.pi * (diameter_cm / 2) ** 2  # Fläche eines Kreises
    
        if min_length_cm <= length_cm <= max_length_cm and min_breadth_cm <= width_cm <= max_breadth_cm:
            # Check if this bounding box has already been processed
            if (coords, length_cm, width_cm) not in filtered_bounding_boxes:
                filtered_bounding_boxes.append((coords, length_cm, width_cm))
                results.append({
                    'Image Name': image_name,
                    'x_min': coords[0],
                    'y_min': coords[1],
                    'x_max': coords[2],
                    'y_max': coords[3],
                    'Length (cm)': width_cm,
                    'Width (cm)': length_cm,
                    'diameter (cm)': diameter_cm,
                    'area (cm²)': area_cm2
                })

    # Visualize the bounding boxes in the image
    if filtered_bounding_boxes:
        image_draw = image.copy()
        for bbox, _, _ in filtered_bounding_boxes:
            x_min, y_min, x_max, y_max = bbox
            cv2.rectangle(image_draw, (x_min, y_min), (x_max, y_max), (0, 0, 255), 2)  # Red rectangles
        
        # Save the image with bounding boxes
        bounding_box_image_path = os.path.join(bounding_box_folder, f"bbox_{image_name}")
        cv2.imwrite(bounding_box_image_path, image_draw)

        # Save the grayscale image
        grayscale_image_path = os.path.join(grayscale_folder, f"grayscale_{image_name}")
        cv2.imwrite(grayscale_image_path, gray_image)

# Save results to an Excel file
df_results = pd.DataFrame(results)
excel_path = "C:/images/cherry_fruit/fruit_dimensions_results.xlsx"
df_results.to_excel(excel_path, index=False)

print(f"The results were saved to the file {excel_path}.")
print(f"Bounding box images saved to: {bounding_box_folder}")
print(f"Grayscale images saved to: {grayscale_folder}")


# %% [code]
